# Supplementary material for: Productivity of two Brassica oilseed crops in a Mediterranean environment and assessment of the qualitative characteristics of raw materials for bioenergy purposes
Source: Heliyon. 2024 Feb 23;10(5):e26818. doi: 10.1016/j.heliyon.2024.e26818 (PMC10907774; doi:10.1016/j.heliyon.2024.e26818)
Supplement: Multimedia component 1 [file mmc1.xls]

## Sheet: Supplementary Table 1
Supplementary Table 1. Cash flow analysis of CHP plant and main economic indices.
Life of the CHP plant (year)	0	1	2	3	4	5	6	7	8	9	10	11	12	13	14	15	16	17	18	19	20
Management costs
Production costs of the PVO (€ year-1)	-	116766	117934	119113	120304	121507	122722	123950	125189	126441	127705	128983	130272	131575	132891	134220	135562	136918	138287	139670	141066
Ordinary maintenance costs (€ year-1)	-	13000	13130	13261	13394	13528	13663	13800	13938	14077	14218	14360	14504	14649	14795	14943	15093	15244	15396	15550	15705
Extra-ordinary maintenance costs (€ year-1)	-	-	1500	-	1515	-	1530	-	1545	-	1561	-	1577	-	1592	-	1608	-	1624	-	1641
Total costs (€ year-1)	-	129766	132564	132374	135213	135035	137916	137749	140672	140518	143484	143343	146353	146224	149278	149163	152263	152161	155307	155219	158412
Machinery costs	103700	-	-	-	-	-	-	-	-	-	-	-	-	-	-	-	-	-	-	-	-
Gross annual financial benefits
Electric energy production (€ year-1)	-	66654	66654	66654	66654	66654	66654	66654	66654	66654	66654	66654	66654	66654	66654	66654	66654	66654	66654	66654	66654
Thermal energy production (€ year-1)	-	51000	51561	52128	52702	53281	53867	54460	55059	55665	56277	56896	57522	58155	58794	59441	60095	60756	61424	62100	62783
Sale of DSM (€ year-1)	-	33750	34088	34428	34773	35120	35472	35826	36185	36546	36912	37281	37654	38030	38411	38795	39183	39575	39970	40370	40774
Total gross annual financial benefits (€ year-1)	-	151404	152303	153211	154128	155056	155993	156940	157898	158865	159843	160831	161830	162839	163859	164890	165932	166984	168049	169124	170211
Economic indices
Payback period (year)	5.52
Net present value (€)	87297.91
Profitability index	0.84
Internal rate of return (%)	16.53
